# Supplementary material for: Myocardial Fibrosis in Young and Veteran Athletes: Evidence from a Systematic Review of the Current Literature
Source: J Clin Med. 2024 Aug 2;13(15):4536. doi: 10.3390/jcm13154536 (PMC11313657; doi:10.3390/jcm13154536)
Supplement: Supplementary file 1 [file jcm-13-04536-s001.zip]

Archive with 1 entries (1 files):
- jcm-3113261-supplementary.pdf
